# Supplementary material for: Radiogenomic signatures reveal multiscale intratumour heterogeneity associated with biological functions and survival in breast cancer
Source: Nat Commun. 2020 Sep 25;11:4861. doi: 10.1038/s41467-020-18703-2 (PMC7519071; doi:10.1038/s41467-020-18703-2)
Supplement: Supplementary file 4 — Source Data [file 41467_2020_18703_MOESM4_ESM.xlsx]

## Sheet: Figure3a
K	2	3	4	5	6	7	8
MDL value	5802402	5748540	5702605	5687780	5724573	5674718	5691360

## Sheet: Figure3b
Name	Mean fractions	Standard driviation	Standard error	Data
Cell cycle	0.21998	0.111312	0.004333	0.129	0.0965	0.5271	0.0895	0.169	0.1317	0.3187	0.0725	0.3885	0.2634	0.1628	0.1003	0.091	0.1017	0.0811	0.2885	0.0272	0.4411	0.2584	0.1981	0.053	0.124	0.1238	0.3353	0.1701	0.1837	0.1991	0.1289	0.159	0.2855	0.0713	0.1674	0.1829	0.1186	0.2564	0.047	0.0905	0.1514	0.2475	0.3281	0.2876	0.1624	0.1468	0.4621	0.1102	0.175
Alzheimer's disease	0.177382	0.099156	0.00386	0.2874	0.1434	0.1096	0.2194	0.04	0.1192	0.1848	0.1779	0.3402	0.143	0.2681	0.1743	0.1466	0.1637	0.1734	0.1489	0.1327	0.2711	0.1692	0.1681	0.0649	0.1312	0.086	0.1883	0.306	0.135	0.1907	0.1457	0.1329	0.2034	0.2963	0.0859	0.1402	0.2099	0	0.6416	0.366	0.1361	0.0989	0.1516	0.2156	0.2453	0.1544	0.035	0.3125	0.1427
Peroxisome	0.205267	0.086961	0.003385	0.2164	0.2643	0.0996	0.2572	0.2236	0.3782	0.1794	0.2439	0.0215	0.2468	0.246	0.2246	0.3387	0.3142	0.1412	0.2112	0.3501	0.002	0.106	0.2012	0.4117	0.3435	0.2678	0.1695	0.2345	0.261	0.2298	0.3041	0.2609	0.2052	0.3256	0.2337	0.3746	0.2582	0.3362	0.1148	0.3266	0.2961	0.2407	0.118	0.1175	0.2774	0.3138	0.1276	0.2467	0.1888
ECM-receptor interaction	0.162667	0.091586	0.003565	0.0444	0.233	0.0659	0.2331	0.3642	0.1545	0.0843	0.271	0.0766	0.14	0.0419	0.3252	0.1676	0.1954	0.328	0.2316	0.2536	0.0115	0.1405	0.2745	0.1458	0.1599	0.1462	0.1731	0.0204	0.1871	0.1375	0.2088	0.2473	0.12	0.0964	0.3159	0.0913	0	0.2087	0.0882	0.0181	0.0533	0.2328	0.1702	0.1305	0.1596	0.0961	0.0929	0.1774	0.2073
Cholinergic synapse	0.154972	0.085019	0.003309	0.2357	0.1709	0.004	0.1323	0.1577	0.2106	0.1738	0.1478	0	0.1099	0.2417	0.1215	0.1989	0.1948	0.1512	0.0737	0.2365	0.0013	0.1482	0.1271	0.2994	0.2161	0.3648	0.0532	0.2353	0.1836	0.1929	0.1508	0.1664	0.1726	0.1893	0.13	0.1962	0.3385	0.1542	0.0923	0.192	0.3263	0.0834	0.2113	0.2247	0.138	0.279	0.0884	0.1155	0.2192
Primary immunodeficiency	0.039379	0.040958	0.001594	0.0219	0.0691	0.0408	0.0124	0.0352	0.0032	0.037	0.0624	0.0146	0.0764	0	0.0255	0.0186	0.0129	0.0935	0.0241	0	0.1367	0	0.0225	0.0186	0.0059	0.0113	0.0503	0.0338	0.0496	0.05	0.0302	0.0336	0	0.003	0.0419	0.0147	0	0.0445	0	0.0028	0.0264	0.058	0.0209	0.0242	0.0099	0.0099	0.0599	0.0184	0.0248
Protein digestion and absorption	0.040354	0.051858	0.002019	0.0653	0.0229	0.1531	0.0561	0.0103	0.0025	0.0219	0.0245	0.1586	0.0205	0.0395	0.0286	0.0385	0.0172	0.0315	0.022	0	0.1362	0.1776	0.0085	0.0066	0.0193	0	0.0304	0	0	0	0.0317	0	0.0133	0.0181	0.0252	0	0.0747	0	0.0161	0.0041	0.0103	0.0387	0	0	0.0074	0	0.1341	0.0192	0.0422
[truncated: 614 more columns]

## Sheet: Figure4c
			(fraction)Mean	Standard derivation	(fraction)Strandard error	Confidence interval (CI)
Cell cycle subclone	Good-survival	n=316	0.139863	0.051206	0.002761	0.00543	t=-29.223, p=5.517e-121,df=658
	Poor-survival	n=344	0.307197	0.091791	0.005164
Immune-subclone	Good-survival	n=316	0.04482	0.042582	0.002296		t=-3.593, p=3.513e-4,df=658
	Poor-survival	n=344	0.033455	0.03831	0.002155

## Sheet: Figure5a
Gene name	log2 Fold chagne	-log10(p)	regulation
PRAME	1.92112	8.56864	Up
FOXM1	1.82181	43.1701	Up
FAM83D	1.78977	59.5114	Up
BIRC5	1.67357	55.8239	Up
MELK	1.67276	55.9245	Up
AURKB	1.63231	43.5114	Up
KIF2C	1.6209	49.0947	Up
CDCA8	1.58379	51.7258	Up
PLK1	1.56152	60.6882	Up
CDCA5	1.55934	42.5287	Up
MEX3A	1.55272	30.6861	Up
ANLN	1.5489	40.5114	Up
CEP55	1.52669	63.6003	Up
CCNA2	1.52009	61.3307	Up
CCNB2	1.47615	51.9788	Up
AURKA	1.4392	42.2757	Up
KIF20A	1.39194	59.6003	Up
RRM2	1.38361	36.082	Up
MKI67	1.36614	44.6498	Up
KIFC1	1.36567	56.15	Up
CENPF	1.32229	49.821	Up
PRC1	1.29945	42.3635	Up
ATAD2	1.27497	44.2358	Up
E2F1	1.27396	43.6596	Up
PTTG1	1.27396	33.6676	Up
FAM111B	1.23291	35.2857	Up
CDK1	1.20829	36.6696	Up
PBK	1.20049	34.5072	Up
NEK2	1.19133	49.7305	Up
GGH	1.16109	15.3298	Up
TYMS	1.15532	30.3788	Up
TSPYL5	1.15203	17.4522	Up
KIF11	1.1452	52.0348	Up
TCF19	1.1283	24.6596	Up
MCM2	1.11143	49.2403	Up
CDC25B	1.08354	22.5129	Up
CTPS1	1.07916	45.8477	Up
NUSAP1	1.07129	46.0716	Up
NCAPD2	1.06245	25.7235	Up
LMNB1	1.04893	46.3726	Up
FANCI	1.03429	33.9872	Up
TINCR	1.03349	9.32975	Up
ASNS	1.00529	19.8477	Up
CKS1B	0.998257	43.5638	Up
GPT2	0.990859	18.699	Up
AMD1	0.96626	25.9508	Up
NUDCD1	0.951761	47.3242	Up
MCM6	0.929675	43.209	Up
GTPBP4	0.919448	44.3915	Up
RFC4	0.911922	34.8386	Up
FEN1	0.895149	36.2306	Up
PSMG1	0.894817	27.6021	Up
PVR	0.885508	23.1135	Up
HENMT1	0.884687	23.1506	Up
DHTKD1	0.883661	27.0605	Up
SRPK1	0.865245	38.4473	Up
TUBA1C	0.855489	49.5768	Up
GMNN	0.849999	25.9208	Up
NOP2	0.841626	23.1669	Up
XPO5	0.81403	31.9031	Up
USP1	0.807969	21.0269	Up
RFC3	0.791571	17.8416	Up
RBM38	0.786977	15.7878	Up
RIPK2	0.778963	26.5528	Up
MED30	0.770133	23.7212	Up
PAK1IP1	0.757368	25.8125	Up
LBR	0.750503	17.5272	Up
RIOK1	0.741417	24.6345	Up
PDE7A	0.709985	17.011	Up
PUM3	0.672762	19.8601	Up
NFE2L3	0.672341	8.10679	Up

## Sheet: Figure5b
Gene	-log2 Fold change	-log10(P-value)	regulation
GZMK	0.885019	4.37469	Down
GIMAP7	0.746995	8.66756	Down
NAPSB	0.722464	8.065	Down
HCST	0.697242	5.92445	Down
IL7R	0.679111	3.42229	Down

## Sheet: Figure6c
	Poor-survial Group		Good-survial Group
	Median 0.0246348		Median 0.01828658
	upper quartile 0.03712588		upper quartile 0.02533623
	lower quartile 0.01640826		lower quartile 0.01364411
	Feature values		Feature values
patient 1	0.021913	patient 41	0.0270792
patient 2	0.018268	patient 42	0.0440008
patient 3	0.0447374	patient 43	0.0122428
patient 4	0.0310442	patient 44	0.0260456
patient 5	0.0180737	patient 45	0.0390358
patient 6	0.019683	patient 46	0.0211091
patient 7	0.0443615	patient 47	0.0173096
patient 8	0.0132939	patient 48	0.0207519
patient 9	0.0132747	patient 49	0.0193017
patient 10	0.0393982	patient 50	0.00887524
patient 11	0.01141	patient 51	0.0219724
patient 12	0.0251489	patient 52	0.0148477
patient 13	0.0241206	patient 53	0.0150593
patient 14	0.0370595	patient 54	0.0214572
patient 15	0.0180036	patient 55	0.011469
patient 16	0.0102526	patient 56	0.00925459
patient 17	0.00868775	patient 57	0.0125317
patient 18	0.0157326	patient 58	0.0156089
patient 19	0.00848533	patient 59	0.0123732
patient 20	0.0162799	patient 60	0.0143798
patient 21	0.0105427	patient 61	0.0148706
patient 22	0.0121982	patient 62	0.0311471
patient 23	0.019417	patient 63	0.0150269
patient 24	0.0164511	patient 64	0.011466
patient 25	0.0334644	patient 65	0.0144994
patient 26	0.0507375	patient 66	0.00848474
patient 27	0.0366018	patient 67	0.0182866
patient 28	0.0271337	patient 68	0.0246269
patient 29	0.0539201	patient 69	0.0137005
patient 30	0.0405172	patient 70	0.0161388
patient 31	0.0175449	patient 71	0.0134891
patient 32	0.0373249	patient 72	0.023674
patient 33	0.0324624	patient 73	0.0082465
patient 34	0.0493423	patient 74	0.0397222
patient 35	0.0261872	patient 75	0.0269801
patient 36	0.0688236	patient 76	0.0204682
patient 37	0.0284615	patient 77	0.0116122
patient 38	0.0271129	patient 78	0.0184598
patient 39	0.0453304	patient 79	0.0196488
patient 40	0.0185842	patient 80	0.0384538
		patient 81	0.0488616
		patient 82	0.017018
		patient 83	0.0245024
		patient 84	0.0135877
		patient 85	0.0319776
		patient 86	0.0311495
		patient 87	0.0376364

## Sheet: SupplementFigureS1a
Genes	log2 Fold change
BIRC5	1.67357
PLK1	1.56152
CCNA2	1.52009
CCNB2	1.47615
AURKA	1.4392
RRM2	1.38361
E2F1	1.27396
PTTG1	1.27396
CDK1	1.20829
TYMS	1.15532
MCM2	1.11143
CDC25B	1.08354
CTPS1	1.07916
LMNB1	1.04893
FANCI	1.03429
ASNS	1.00529
CKS1B	0.998257
GPT2	0.990859
MCM6	0.929675
GTPBP4	0.919448
RFC4	0.911922
FEN1	0.89515
TUBA1C	0.855489
USP1	0.807969
RIOK1	0.741417

## Sheet: SupplementFigureS1b
Gene name	-log2 Fold change
HCST	0.697
IL7R	0.679
CD79B	0.586
CD37	0.584
IL2RB	0.539
CD48	0.536
CD3E	0.529
CD3D	0.526
PTPRC	0.471
RAC2	0.448
CD2	0.369
LTB	0.353
IL2RG	0.257

## Sheet: SupplementFigureS2a
Gene nanme	Number of pathways
CDK1	8
PLK1	3
MCM2	2
FEN1	1
MCM6	2
CCNB2	5
AURKA	1
CCNA2	3
E2F1	4
RFC4	3
PTTG1	3
GPT2	1
ASNS	1
LMNB1	1
RIOK1	1
GTPBP4	1
RRM2	2
TYMS	1
CKS1B	1
TUBA1C	2
USP1	1
CTPS1	1
CDC25B	2
BIRC5	2
FANCI	1

## Sheet: SupplementFigureS2b
Gene nanme	Number of pathways
LTB	1
RAC2	3
HCST	1
IL7R	5
CD48	1
CD3D	6
PTPRC	4
CD79B	1
CD37	1
CD2	2
CD3E	6
IL2RB	6
IL2RG	7

[truncated: 3 more sheets: SupplementFigureS2c, SupplementFigureS2d, Table1]
